# Supplementary material for: Anode Modification with Fe2O3 Affects the Anode Microbiome and Improves Energy Generation in Microbial Fuel Cells Powered by Wastewater
Source: Int J Environ Res Public Health. 2023 Jan 31;20(3):2580. doi: 10.3390/ijerph20032580 (PMC9916399; doi:10.3390/ijerph20032580)
Supplement: Supplementary file 1 [file ijerph-20-02580-s001.zip]

Archive with 1 entries (1 files):
- ijerph-2099857-supplementary.pdf
